# Supplementary material for: Exploring the Antimicrobial Resistance Profile of Salmonella typhi and Its Clinical Burden
Source: Antibiotics (Basel). 2024 Aug 14;13(8):765. doi: 10.3390/antibiotics13080765 (PMC11350866; doi:10.3390/antibiotics13080765)
Supplement: Supplementary file 1 [file antibiotics-13-00765-s001.zip]

Archive with 1 entries (1 files):
- antibiotics-3096155-supplementary.pdf
